# Supplementary material for: Unraveling the Relation of Parkinson's Disease and Metabolites: A Combined Analysis of Stool and Plasma Metabolites Based on Untargeted Metabolomics Technology
Source: CNS Neurosci Ther. 2025 May 16;31(5):e70424. doi: 10.1111/cns.70424 (PMC12082280; doi:10.1111/cns.70424)
Supplement: Supplementary file 1 — Data S1. [file CNS-31-e70424-s001.zip]

Archive with 3 entries (3 files):
- 1.Inclusion and Exclusion Criteria .docx
- 2.REAP-S.pdf
- Experiment Methods.pdf
